# Supplementary material for: Behind the Wall—Compartment-Specific Neovascularisation during Post-Stroke Recovery in Mice
Source: Cells. 2022 May 17;11(10):1659. doi: 10.3390/cells11101659 (PMC9139871; doi:10.3390/cells11101659)
Supplement: Supplementary file 1 [file cells-11-01659-s001.zip]

Archive with 1 entries (1 files):
- cells-1691242-supplementary.pdf
